# Supplementary material for: Association between Body Mass Index and Externalizing and Internalizing Symptoms among Chinese Adolescents: Mediating Role of Traditional Bullying and Cyberbullying Victimization
Source: Behav Sci (Basel). 2024 May 22;14(6):427. doi: 10.3390/bs14060427 (PMC11200949; doi:10.3390/bs14060427)
Supplement: Supplementary file 1 [file behavsci-14-00427-s001.zip]

Archive with 1 entries (1 files):
- behavsci-2988362-supplementary.pdf
